# Supplementary material for: #WhatIEatinaDay: The Quality, Accuracy, and Engagement of Nutrition Content on TikTok
Source: Nutrients. 2025 Feb 24;17(5):781. doi: 10.3390/nu17050781 (PMC11901546; doi:10.3390/nu17050781)
Supplement: Supplementary file 1 [file nutrients-17-00781-s001.zip]

Archive with 1 entries (1 files):
- nutrients-3490824-supplementary--final.pdf
